# Supplementary material for: Epidemiological characteristics of human-infective RNA viruses
Source: Sci Data. 2018 Feb 20;5:180017. doi: 10.1038/sdata.2018.17 (PMC5819479; doi:10.1038/sdata.2018.17)
Supplement: Supplementary file 1 [file sdata201817-isa1.zip]

Archive with 3 entries (3 files):
- i_Investigation.txt
- s_study_Woolhouse.txt
- a_assay_Woolhouse.txt
