# Supplementary material for: Epidemiological characteristics of human-infective RNA viruses
Source: Sci Data. 2018 Feb 20;5:180017. doi: 10.1038/sdata.2018.17 (PMC5819479; doi:10.1038/sdata.2018.17)
Supplement: Supplementary file 1 [file sdata201817-isa1.zip › i_Investigation.txt]

# Investigation File generated for Scientific Data with Investigation File Authoring Tool version 0.1.0 on 08/01/2018 - This metadata file is CC0
ONTOLOGY SOURCE REFERENCE
Term Source Name	SWO	NCBITAXON	ERO	BAO	IDO	OBI
Term Source File	http://data.bioontology.org/ontologies/SWO	http://data.bioontology.org/ontologies/NCBITAXON	http://data.bioontology.org/ontologies/ERO	http://data.bioontology.org/ontologies/BAO	http://data.bioontology.org/ontologies/IDO	http://data.bioontology.org/ontologies/OBI
Term Source Version	0.4	2016AB	2013-08-02	2.0	2017-11-03	2014-08-18
Term Source Description	Software Ontology	National Center for Biotechnology Information (NCBI) Organismal Classification	Eagle-I Research Resource Ontology	BioAssay Ontology	Infectious Disease Ontology	Ontology for Biomedical Investigations
INVESTIGATION
Investigation Identifier
Investigation Title
Investigation Description
Investigation Submission Date
Investigation Public Release Date
INVESTIGATION PUBLICATIONS
Investigation PubMed ID
Investigation Publication DOI
Investigation Publication Author List
Investigation Publication Title
Investigation Publication Status
Investigation Publication Status Term Accession Number
Investigation Publication Status Term Source REF
INVESTIGATION CONTACTS
Investigation Person Last Name
Investigation Person Mid Initials
Investigation Person First Name
Investigation Person Address
Investigation Person Phone
Investigation Person Fax
Investigation Person Email
Investigation Person Affiliation
Investigation Person Roles
Investigation Person Roles Term Accession Number
Investigation Person Roles Term Source REF
STUDY
Study Identifier	10.1038/sdata.2018.17
Study Title	Epidemiological characteristics of human-infective RNA viruses
Study Submission Date	18/09/2017
Study Public Release Date	20/02/2018
Study Description	http://www.nature.com/articles/sdata201817#abstract
Study File Name	s_study_Woolhouse.txt
Comment[Subject Keywords]	//;//;//;///;///
Comment[Manuscript Licence]	CC BY-4.0
Comment[Experimental Metadata Licence]	CC0
Comment[Supplementary Information File Name]	
Comment[Supplementary Information File Type]	x-zip-compressed
Comment[Supplementary Information File URL]	http://www.nature.com/articles/sdata201817#supplementary-information
Comment[Data Repository]	University of Edinburgh
Comment[Data Record Accession]	doi:10.7488/ds/2265
Comment[Data Record URI]	http://dx.doi.org/10.7488/ds/2265
STUDY DESIGN DESCRIPTORS
Study Design Type	data integration objective	epidemiological study
Study Design Type Term Accession Number	ERO:0100092	ERO:0000017
Study Design Type Term Source REF	ERO	ERO
STUDY PUBLICATIONS
Study PubMed ID
Study Publication DOI
Study Publication Author List
Study Publication Title
Study Publication Status
Study Publication Status Term Accession Number
Study Publication Status Term Source REF
STUDY FACTORS
Study Factor Name	virus family
Study Factor Type	virus
Study Factor Type Term Accession Number	BAO:0000232
Study Factor Type Term Source REF	BAO
STUDY ASSAYS
Study Assay Measurement Type	emerging pathogen
Study Assay Measurement Type Term Accession Number	IDO:0000583
Study Assay Measurement Type Term Source REF	IDO
Study Assay Technology Type	data item extraction from journal article
Study Assay Technology Type Term Accession Number	IAO:0000443
Study Assay Technology Type Term Source REF	OBI
Study Assay Technology Platform	""
Study Assay File Name	a_assay_Woolhouse.txt
STUDY PROTOCOLS
Study Protocol Name	Literature search	Identification of human-infective species	Discovery date	Level of transmissibility	Host range	Transmission route
Study Protocol Type	selection	data item extraction from journal article	data item extraction from journal article	data item extraction from journal article	data item extraction from journal article	data item extraction from journal article
Study Protocol Type Term Accession Number	OBI:0001928	IAO:0000443	IAO:0000443	IAO:0000443	IAO:0000443	IAO:0000443
Study Protocol Type Term Source REF	OBI	OBI	OBI	OBI	OBI	OBI
Study Protocol Description						
Study Protocol URI	""	""	""	""	""	""
Study Protocol Version						
Study Protocol Parameters Name	""	""	""	""	""	""
Study Protocol Parameters Name Term Accession Number	""	""	""	""	""	""
Study Protocol Parameters Name Term Source REF	""	""	""	""	""	""
Study Protocol Components Name	""	""	""	""	""	""
Study Protocol Components Type	""	""	""	""	""	""
Study Protocol Components Type Term Accession Number	""	""	""	""	""	""
Study Protocol Components Type Term Source REF	""	""	""	""	""	""
STUDY CONTACTS
Study Person Last Name	Woolhouse	Brierley
Study Person First Name	Mark E. J.	Liam
Study Person Mid Initials		
Study Person Email	mark.woolhouse@ed.ac.uk	""
Study Person Phone		
Study Person Fax		
Study Person Address		
Study Person Affiliation	Centre for Immunology, Infection and Evolution, University of Edinburgh, Ashworth Laboratories, Charlotte Auerbach Road, Edinburgh EH9 3FL, UK	Centre for Immunology, Infection and Evolution, University of Edinburgh, Ashworth Laboratories, Charlotte Auerbach Road, Edinburgh EH9 3FL, UK
Study Person Roles		
Study Person Roles Term Accession Number		
Study Person Roles Term Source REF		
Comment[Study Person ORCID]		
Comment[Funder]		
Comment[FundRef ID]		
Comment[Funder Term Source REF]		
Comment[Grant Identifier]		
