# Supplementary material for: Epidemiological characteristics of human-infective RNA viruses
Source: Sci Data. 2018 Feb 20;5:180017. doi: 10.1038/sdata.2018.17 (PMC5819479; doi:10.1038/sdata.2018.17)
Supplement: Supplementary file 1 [file sdata201817-isa1.zip › s_study_Woolhouse.txt]

Source Name	Material Type	Term Source REF	Term Accession Number	Characteristics[organism]	Term Source REF	Term Accession Number	Protocol REF	Sample Name	Factor Value[virus family]
Literature searches	Literature search	SWO	operation:0305	Arenaviridae	NCBITAXON	NCBITaxon:11617	Literature search	Peer-reviewed publications relating to Arenaviridae	Arenaviridae
Literature searches	Literature search	SWO	operation:0305	Astroviridae	NCBITAXON	NCBITaxon:39733	Literature search	Peer-reviewed publications relating to Astroviridae	Astroviridae
Literature searches	Literature search	SWO	operation:0305	Bornaviridae	NCBITAXON	NCBITaxon:178830	Literature search	Peer-reviewed publications relating to Bornaviridae	Bornaviridae
Literature searches	Literature search	SWO	operation:0305	Caliciviridae	NCBITAXON	NCBITaxon:11974	Literature search	Peer-reviewed publications relating to Caliciviridae	Caliciviridae
Literature searches	Literature search	SWO	operation:0305	Coronaviridae	NCBITAXON	NCBITaxon:11118	Literature search	Peer-reviewed publications relating to Coronaviridae	Coronaviridae
Literature searches	Literature search	SWO	operation:0305	Filoviridae	NCBITAXON	NCBITaxon:11266	Literature search	Peer-reviewed publications relating to Filoviridae	Filoviridae
Literature searches	Literature search	SWO	operation:0305	Flaviviridae	NCBITAXON	NCBITaxon:11050	Literature search	Peer-reviewed publications relating to Flaviviridae	Flaviviridae
Literature searches	Literature search	SWO	operation:0305	Hantaviridae	NCBITAXON	NCBITaxon:1980413	Literature search	Peer-reviewed publications relating to Hantaviridae	Hantaviridae
Literature searches	Literature search	SWO	operation:0305	Hepeviridae	NCBITAXON	NCBITaxon:291484	Literature search	Peer-reviewed publications relating to Hepeviridae	Hepeviridae
Literature searches	Literature search	SWO	operation:0305	Nairoviridae	NCBITAXON	NCBITaxon:1980415	Literature search	Peer-reviewed publications relating to Nairoviridae	Nairoviridae
Literature searches	Literature search	SWO	operation:0305	Orthomyxoviridae	NCBITAXON	NCBITaxon:11308	Literature search	Peer-reviewed publications relating to Orthomyxoviridae	Orthomyxoviridae
Literature searches	Literature search	SWO	operation:0305	Paramyxoviridae	NCBITAXON	NCBITaxon:11158	Literature search	Peer-reviewed publications relating to Paramyxoviridae	Paramyxoviridae
Literature searches	Literature search	SWO	operation:0305	Peribunyaviridae	NCBITAXON	NCBITaxon:1980416	Literature search	Peer-reviewed publications relating to Peribunyaviridae	Peribunyaviridae
Literature searches	Literature search	SWO	operation:0305	Phenuviridae	NCBITAXON	NCBITaxon:1980418	Literature search	Peer-reviewed publications relating to Phenuviridae	Phenuviridae
Literature searches	Literature search	SWO	operation:0305	Picobirnaviridae	NCBITAXON	NCBITaxon:585893	Literature search	Peer-reviewed publications relating to Picobirnaviridae	Picobirnaviridae
Literature searches	Literature search	SWO	operation:0305	Picornaviridae	NCBITAXON	NCBITaxon:12058	Literature search	Peer-reviewed publications relating to Picornaviridae	Picornaviridae
Literature searches	Literature search	SWO	operation:0305	Pneumoviridae	NCBITAXON	NCBITaxon:11244	Literature search	Peer-reviewed publications relating to Pneumoviridae	Pneumoviridae
Literature searches	Literature search	SWO	operation:0305	Reoviridae	NCBITAXON	NCBITaxon:10880	Literature search	Peer-reviewed publications relating to Reoviridae	Reoviridae
Literature searches	Literature search	SWO	operation:0305	Retroviridae	NCBITAXON	NCBITaxon:11632	Literature search	Peer-reviewed publications relating to Retroviridae	Retroviridae
Literature searches	Literature search	SWO	operation:0305	Rhabdoviridae	NCBITAXON	NCBITaxon:11270	Literature search	Peer-reviewed publications relating to Rhabdoviridae	Rhabdoviridae
Literature searches	Literature search	SWO	operation:0305	Togaviridae	NCBITAXON	NCBITaxon:11018	Literature search	Peer-reviewed publications relating to Togaviridae	Togaviridae
Literature searches	Literature search	SWO	operation:0305	Viruses	NCBITAXON	NCBITaxon:10239	Literature search	Peer-reviewed publications relating to Viruses	unassigned
