# Supplementary material for: Epidemiological characteristics of human-infective RNA viruses
Source: Sci Data. 2018 Feb 20;5:180017. doi: 10.1038/sdata.2018.17 (PMC5819479; doi:10.1038/sdata.2018.17)
Supplement: Supplementary file 1 [file sdata201817-isa1.zip › a_assay_Woolhouse.txt]

Sample Name	Protocol REF	Assay Name	Raw Data File	Comment[Data Repository]	Comment[Data Record Accession]	Comment[Data Record URI]	Factor Value[virus family]
Peer-reviewed publications relating to Arenaviridae	Identification of human-infective species	Arenaviridae_Identification of human-infective species	Woolhouse and Brierley RNA virus database.xlsx	University of Edinburgh	doi:10.7488/ds/2265	http://dx.doi.org/10.7488/ds/2265	Arenaviridae
Peer-reviewed publications relating to Astroviridae	Identification of human-infective species	Astroviridae_Identification of human-infective species	Woolhouse and Brierley RNA virus database.xlsx	University of Edinburgh	doi:10.7488/ds/2265	http://dx.doi.org/10.7488/ds/2265	Astroviridae
Peer-reviewed publications relating to Bornaviridae	Identification of human-infective species	Bornaviridae_Identification of human-infective species	Woolhouse and Brierley RNA virus database.xlsx	University of Edinburgh	doi:10.7488/ds/2265	http://dx.doi.org/10.7488/ds/2265	Bornaviridae
Peer-reviewed publications relating to Caliciviridae	Identification of human-infective species	Caliciviridae_Identification of human-infective species	Woolhouse and Brierley RNA virus database.xlsx	University of Edinburgh	doi:10.7488/ds/2265	http://dx.doi.org/10.7488/ds/2265	Caliciviridae
Peer-reviewed publications relating to Coronaviridae	Identification of human-infective species	Coronaviridae_Identification of human-infective species	Woolhouse and Brierley RNA virus database.xlsx	University of Edinburgh	doi:10.7488/ds/2265	http://dx.doi.org/10.7488/ds/2265	Coronaviridae
Peer-reviewed publications relating to Filoviridae	Identification of human-infective species	Filoviridae_Identification of human-infective species	Woolhouse and Brierley RNA virus database.xlsx	University of Edinburgh	doi:10.7488/ds/2265	http://dx.doi.org/10.7488/ds/2265	Filoviridae
Peer-reviewed publications relating to Flaviviridae	Identification of human-infective species	Flaviviridae_Identification of human-infective species	Woolhouse and Brierley RNA virus database.xlsx	University of Edinburgh	doi:10.7488/ds/2265	http://dx.doi.org/10.7488/ds/2265	Flaviviridae
Peer-reviewed publications relating to Hantaviridae	Identification of human-infective species	Hantaviridae_Identification of human-infective species	Woolhouse and Brierley RNA virus database.xlsx	University of Edinburgh	doi:10.7488/ds/2265	http://dx.doi.org/10.7488/ds/2265	Hantaviridae
Peer-reviewed publications relating to Hepeviridae	Identification of human-infective species	Hepeviridae_Identification of human-infective species	Woolhouse and Brierley RNA virus database.xlsx	University of Edinburgh	doi:10.7488/ds/2265	http://dx.doi.org/10.7488/ds/2265	Hepeviridae
Peer-reviewed publications relating to Nairoviridae	Identification of human-infective species	Nairoviridae_Identification of human-infective species	Woolhouse and Brierley RNA virus database.xlsx	University of Edinburgh	doi:10.7488/ds/2265	http://dx.doi.org/10.7488/ds/2265	Nairoviridae
Peer-reviewed publications relating to Orthomyxoviridae	Identification of human-infective species	Orthomyxoviridae_Identification of human-infective species	Woolhouse and Brierley RNA virus database.xlsx	University of Edinburgh	doi:10.7488/ds/2265	http://dx.doi.org/10.7488/ds/2265	Orthomyxoviridae
Peer-reviewed publications relating to Paramyxoviridae	Identification of human-infective species	Paramyxoviridae_Identification of human-infective species	Woolhouse and Brierley RNA virus database.xlsx	University of Edinburgh	doi:10.7488/ds/2265	http://dx.doi.org/10.7488/ds/2265	Paramyxoviridae
Peer-reviewed publications relating to Peribunyaviridae	Identification of human-infective species	Peribunyaviridae_Identification of human-infective species	Woolhouse and Brierley RNA virus database.xlsx	University of Edinburgh	doi:10.7488/ds/2265	http://dx.doi.org/10.7488/ds/2265	Peribunyaviridae
Peer-reviewed publications relating to Phenuviridae	Identification of human-infective species	Phenuviridae_Identification of human-infective species	Woolhouse and Brierley RNA virus database.xlsx	University of Edinburgh	doi:10.7488/ds/2265	http://dx.doi.org/10.7488/ds/2265	Phenuviridae
Peer-reviewed publications relating to Picobirnaviridae	Identification of human-infective species	Picobirnaviridae_Identification of human-infective species	Woolhouse and Brierley RNA virus database.xlsx	University of Edinburgh	doi:10.7488/ds/2265	http://dx.doi.org/10.7488/ds/2265	Picobirnaviridae
Peer-reviewed publications relating to Picornaviridae	Identification of human-infective species	Picornaviridae_Identification of human-infective species	Woolhouse and Brierley RNA virus database.xlsx	University of Edinburgh	doi:10.7488/ds/2265	http://dx.doi.org/10.7488/ds/2265	Picornaviridae
Peer-reviewed publications relating to Pneumoviridae	Identification of human-infective species	Pneumoviridae_Identification of human-infective species	Woolhouse and Brierley RNA virus database.xlsx	University of Edinburgh	doi:10.7488/ds/2265	http://dx.doi.org/10.7488/ds/2265	Pneumoviridae
Peer-reviewed publications relating to Reoviridae	Identification of human-infective species	Reoviridae_Identification of human-infective species	Woolhouse and Brierley RNA virus database.xlsx	University of Edinburgh	doi:10.7488/ds/2265	http://dx.doi.org/10.7488/ds/2265	Reoviridae
Peer-reviewed publications relating to Retroviridae	Identification of human-infective species	Retroviridae_Identification of human-infective species	Woolhouse and Brierley RNA virus database.xlsx	University of Edinburgh	doi:10.7488/ds/2265	http://dx.doi.org/10.7488/ds/2265	Retroviridae
Peer-reviewed publications relating to Rhabdoviridae	Identification of human-infective species	Rhabdoviridae_Identification of human-infective species	Woolhouse and Brierley RNA virus database.xlsx	University of Edinburgh	doi:10.7488/ds/2265	http://dx.doi.org/10.7488/ds/2265	Rhabdoviridae
Peer-reviewed publications relating to Togaviridae	Identification of human-infective species	Togaviridae_Identification of human-infective species	Woolhouse and Brierley RNA virus database.xlsx	University of Edinburgh	doi:10.7488/ds/2265	http://dx.doi.org/10.7488/ds/2265	Togaviridae
Peer-reviewed publications relating to Viruses	Identification of human-infective species	Viruses_Identification of human-infective species	Woolhouse and Brierley RNA virus database.xlsx	University of Edinburgh	doi:10.7488/ds/2265	http://dx.doi.org/10.7488/ds/2265	unassigned
Peer-reviewed publications relating to Arenaviridae	Discovery date	Arenaviridae_Discovery date	Woolhouse and Brierley RNA virus database.xlsx	University of Edinburgh	doi:10.7488/ds/2265	http://dx.doi.org/10.7488/ds/2265	Arenaviridae
Peer-reviewed publications relating to Astroviridae	Discovery date	Astroviridae_Discovery date	Woolhouse and Brierley RNA virus database.xlsx	University of Edinburgh	doi:10.7488/ds/2265	http://dx.doi.org/10.7488/ds/2265	Astroviridae
Peer-reviewed publications relating to Bornaviridae	Discovery date	Bornaviridae_Discovery date	Woolhouse and Brierley RNA virus database.xlsx	University of Edinburgh	doi:10.7488/ds/2265	http://dx.doi.org/10.7488/ds/2265	Bornaviridae
Peer-reviewed publications relating to Caliciviridae	Discovery date	Caliciviridae_Discovery date	Woolhouse and Brierley RNA virus database.xlsx	University of Edinburgh	doi:10.7488/ds/2265	http://dx.doi.org/10.7488/ds/2265	Caliciviridae
Peer-reviewed publications relating to Coronaviridae	Discovery date	Coronaviridae_Discovery date	Woolhouse and Brierley RNA virus database.xlsx	University of Edinburgh	doi:10.7488/ds/2265	http://dx.doi.org/10.7488/ds/2265	Coronaviridae
Peer-reviewed publications relating to Filoviridae	Discovery date	Filoviridae_Discovery date	Woolhouse and Brierley RNA virus database.xlsx	University of Edinburgh	doi:10.7488/ds/2265	http://dx.doi.org/10.7488/ds/2265	Filoviridae
Peer-reviewed publications relating to Flaviviridae	Discovery date	Flaviviridae_Discovery date	Woolhouse and Brierley RNA virus database.xlsx	University of Edinburgh	doi:10.7488/ds/2265	http://dx.doi.org/10.7488/ds/2265	Flaviviridae
Peer-reviewed publications relating to Hantaviridae	Discovery date	Hantaviridae_Discovery date	Woolhouse and Brierley RNA virus database.xlsx	University of Edinburgh	doi:10.7488/ds/2265	http://dx.doi.org/10.7488/ds/2265	Hantaviridae
Peer-reviewed publications relating to Hepeviridae	Discovery date	Hepeviridae_Discovery date	Woolhouse and Brierley RNA virus database.xlsx	University of Edinburgh	doi:10.7488/ds/2265	http://dx.doi.org/10.7488/ds/2265	Hepeviridae
Peer-reviewed publications relating to Nairoviridae	Discovery date	Nairoviridae_Discovery date	Woolhouse and Brierley RNA virus database.xlsx	University of Edinburgh	doi:10.7488/ds/2265	http://dx.doi.org/10.7488/ds/2265	Nairoviridae
Peer-reviewed publications relating to Orthomyxoviridae	Discovery date	Orthomyxoviridae_Discovery date	Woolhouse and Brierley RNA virus database.xlsx	University of Edinburgh	doi:10.7488/ds/2265	http://dx.doi.org/10.7488/ds/2265	Orthomyxoviridae
Peer-reviewed publications relating to Paramyxoviridae	Discovery date	Paramyxoviridae_Discovery date	Woolhouse and Brierley RNA virus database.xlsx	University of Edinburgh	doi:10.7488/ds/2265	http://dx.doi.org/10.7488/ds/2265	Paramyxoviridae
Peer-reviewed publications relating to Peribunyaviridae	Discovery date	Peribunyaviridae_Discovery date	Woolhouse and Brierley RNA virus database.xlsx	University of Edinburgh	doi:10.7488/ds/2265	http://dx.doi.org/10.7488/ds/2265	Peribunyaviridae
Peer-reviewed publications relating to Phenuviridae	Discovery date	Phenuviridae_Discovery date	Woolhouse and Brierley RNA virus database.xlsx	University of Edinburgh	doi:10.7488/ds/2265	http://dx.doi.org/10.7488/ds/2265	Phenuviridae
Peer-reviewed publications relating to Picobirnaviridae	Discovery date	Picobirnaviridae_Discovery date	Woolhouse and Brierley RNA virus database.xlsx	University of Edinburgh	doi:10.7488/ds/2265	http://dx.doi.org/10.7488/ds/2265	Picobirnaviridae
Peer-reviewed publications relating to Picornaviridae	Discovery date	Picornaviridae_Discovery date	Woolhouse and Brierley RNA virus database.xlsx	University of Edinburgh	doi:10.7488/ds/2265	http://dx.doi.org/10.7488/ds/2265	Picornaviridae
Peer-reviewed publications relating to Pneumoviridae	Discovery date	Pneumoviridae_Discovery date	Woolhouse and Brierley RNA virus database.xlsx	University of Edinburgh	doi:10.7488/ds/2265	http://dx.doi.org/10.7488/ds/2265	Pneumoviridae
Peer-reviewed publications relating to Reoviridae	Discovery date	Reoviridae_Discovery date	Woolhouse and Brierley RNA virus database.xlsx	University of Edinburgh	doi:10.7488/ds/2265	http://dx.doi.org/10.7488/ds/2265	Reoviridae
Peer-reviewed publications relating to Retroviridae	Discovery date	Retroviridae_Discovery date	Woolhouse and Brierley RNA virus database.xlsx	University of Edinburgh	doi:10.7488/ds/2265	http://dx.doi.org/10.7488/ds/2265	Retroviridae
Peer-reviewed publications relating to Rhabdoviridae	Discovery date	Rhabdoviridae_Discovery date	Woolhouse and Brierley RNA virus database.xlsx	University of Edinburgh	doi:10.7488/ds/2265	http://dx.doi.org/10.7488/ds/2265	Rhabdoviridae
Peer-reviewed publications relating to Togaviridae	Discovery date	Togaviridae_Discovery date	Woolhouse and Brierley RNA virus database.xlsx	University of Edinburgh	doi:10.7488/ds/2265	http://dx.doi.org/10.7488/ds/2265	Togaviridae
Peer-reviewed publications relating to Viruses	Discovery date	Viruses_Discovery date	Woolhouse and Brierley RNA virus database.xlsx	University of Edinburgh	doi:10.7488/ds/2265	http://dx.doi.org/10.7488/ds/2265	unassigned
Peer-reviewed publications relating to Arenaviridae	Level of transmissibility	Arenaviridae_Level of transmissibility	Woolhouse and Brierley RNA virus database.xlsx	University of Edinburgh	doi:10.7488/ds/2265	http://dx.doi.org/10.7488/ds/2265	Arenaviridae
Peer-reviewed publications relating to Astroviridae	Level of transmissibility	Astroviridae_Level of transmissibility	Woolhouse and Brierley RNA virus database.xlsx	University of Edinburgh	doi:10.7488/ds/2265	http://dx.doi.org/10.7488/ds/2265	Astroviridae
Peer-reviewed publications relating to Bornaviridae	Level of transmissibility	Bornaviridae_Level of transmissibility	Woolhouse and Brierley RNA virus database.xlsx	University of Edinburgh	doi:10.7488/ds/2265	http://dx.doi.org/10.7488/ds/2265	Bornaviridae
Peer-reviewed publications relating to Caliciviridae	Level of transmissibility	Caliciviridae_Level of transmissibility	Woolhouse and Brierley RNA virus database.xlsx	University of Edinburgh	doi:10.7488/ds/2265	http://dx.doi.org/10.7488/ds/2265	Caliciviridae
Peer-reviewed publications relating to Coronaviridae	Level of transmissibility	Coronaviridae_Level of transmissibility	Woolhouse and Brierley RNA virus database.xlsx	University of Edinburgh	doi:10.7488/ds/2265	http://dx.doi.org/10.7488/ds/2265	Coronaviridae
Peer-reviewed publications relating to Filoviridae	Level of transmissibility	Filoviridae_Level of transmissibility	Woolhouse and Brierley RNA virus database.xlsx	University of Edinburgh	doi:10.7488/ds/2265	http://dx.doi.org/10.7488/ds/2265	Filoviridae
Peer-reviewed publications relating to Flaviviridae	Level of transmissibility	Flaviviridae_Level of transmissibility	Woolhouse and Brierley RNA virus database.xlsx	University of Edinburgh	doi:10.7488/ds/2265	http://dx.doi.org/10.7488/ds/2265	Flaviviridae
Peer-reviewed publications relating to Hantaviridae	Level of transmissibility	Hantaviridae_Level of transmissibility	Woolhouse and Brierley RNA virus database.xlsx	University of Edinburgh	doi:10.7488/ds/2265	http://dx.doi.org/10.7488/ds/2265	Hantaviridae
Peer-reviewed publications relating to Hepeviridae	Level of transmissibility	Hepeviridae_Level of transmissibility	Woolhouse and Brierley RNA virus database.xlsx	University of Edinburgh	doi:10.7488/ds/2265	http://dx.doi.org/10.7488/ds/2265	Hepeviridae
Peer-reviewed publications relating to Nairoviridae	Level of transmissibility	Nairoviridae_Level of transmissibility	Woolhouse and Brierley RNA virus database.xlsx	University of Edinburgh	doi:10.7488/ds/2265	http://dx.doi.org/10.7488/ds/2265	Nairoviridae
Peer-reviewed publications relating to Orthomyxoviridae	Level of transmissibility	Orthomyxoviridae_Level of transmissibility	Woolhouse and Brierley RNA virus database.xlsx	University of Edinburgh	doi:10.7488/ds/2265	http://dx.doi.org/10.7488/ds/2265	Orthomyxoviridae
Peer-reviewed publications relating to Paramyxoviridae	Level of transmissibility	Paramyxoviridae_Level of transmissibility	Woolhouse and Brierley RNA virus database.xlsx	University of Edinburgh	doi:10.7488/ds/2265	http://dx.doi.org/10.7488/ds/2265	Paramyxoviridae
Peer-reviewed publications relating to Peribunyaviridae	Level of transmissibility	Peribunyaviridae_Level of transmissibility	Woolhouse and Brierley RNA virus database.xlsx	University of Edinburgh	doi:10.7488/ds/2265	http://dx.doi.org/10.7488/ds/2265	Peribunyaviridae
Peer-reviewed publications relating to Phenuviridae	Level of transmissibility	Phenuviridae_Level of transmissibility	Woolhouse and Brierley RNA virus database.xlsx	University of Edinburgh	doi:10.7488/ds/2265	http://dx.doi.org/10.7488/ds/2265	Phenuviridae
Peer-reviewed publications relating to Picobirnaviridae	Level of transmissibility	Picobirnaviridae_Level of transmissibility	Woolhouse and Brierley RNA virus database.xlsx	University of Edinburgh	doi:10.7488/ds/2265	http://dx.doi.org/10.7488/ds/2265	Picobirnaviridae
Peer-reviewed publications relating to Picornaviridae	Level of transmissibility	Picornaviridae_Level of transmissibility	Woolhouse and Brierley RNA virus database.xlsx	University of Edinburgh	doi:10.7488/ds/2265	http://dx.doi.org/10.7488/ds/2265	Picornaviridae
Peer-reviewed publications relating to Pneumoviridae	Level of transmissibility	Pneumoviridae_Level of transmissibility	Woolhouse and Brierley RNA virus database.xlsx	University of Edinburgh	doi:10.7488/ds/2265	http://dx.doi.org/10.7488/ds/2265	Pneumoviridae
Peer-reviewed publications relating to Reoviridae	Level of transmissibility	Reoviridae_Level of transmissibility	Woolhouse and Brierley RNA virus database.xlsx	University of Edinburgh	doi:10.7488/ds/2265	http://dx.doi.org/10.7488/ds/2265	Reoviridae
Peer-reviewed publications relating to Retroviridae	Level of transmissibility	Retroviridae_Level of transmissibility	Woolhouse and Brierley RNA virus database.xlsx	University of Edinburgh	doi:10.7488/ds/2265	http://dx.doi.org/10.7488/ds/2265	Retroviridae
Peer-reviewed publications relating to Rhabdoviridae	Level of transmissibility	Rhabdoviridae_Level of transmissibility	Woolhouse and Brierley RNA virus database.xlsx	University of Edinburgh	doi:10.7488/ds/2265	http://dx.doi.org/10.7488/ds/2265	Rhabdoviridae
Peer-reviewed publications relating to Togaviridae	Level of transmissibility	Togaviridae_Level of transmissibility	Woolhouse and Brierley RNA virus database.xlsx	University of Edinburgh	doi:10.7488/ds/2265	http://dx.doi.org/10.7488/ds/2265	Togaviridae
Peer-reviewed publications relating to Viruses	Level of transmissibility	Viruses_Level of transmissibility	Woolhouse and Brierley RNA virus database.xlsx	University of Edinburgh	doi:10.7488/ds/2265	http://dx.doi.org/10.7488/ds/2265	unassigned
Peer-reviewed publications relating to Arenaviridae	Host range	Arenaviridae_Host range	Woolhouse and Brierley RNA virus database.xlsx	University of Edinburgh	doi:10.7488/ds/2265	http://dx.doi.org/10.7488/ds/2265	Arenaviridae
Peer-reviewed publications relating to Astroviridae	Host range	Astroviridae_Host range	Woolhouse and Brierley RNA virus database.xlsx	University of Edinburgh	doi:10.7488/ds/2265	http://dx.doi.org/10.7488/ds/2265	Astroviridae
Peer-reviewed publications relating to Bornaviridae	Host range	Bornaviridae_Host range	Woolhouse and Brierley RNA virus database.xlsx	University of Edinburgh	doi:10.7488/ds/2265	http://dx.doi.org/10.7488/ds/2265	Bornaviridae
Peer-reviewed publications relating to Caliciviridae	Host range	Caliciviridae_Host range	Woolhouse and Brierley RNA virus database.xlsx	University of Edinburgh	doi:10.7488/ds/2265	http://dx.doi.org/10.7488/ds/2265	Caliciviridae
Peer-reviewed publications relating to Coronaviridae	Host range	Coronaviridae_Host range	Woolhouse and Brierley RNA virus database.xlsx	University of Edinburgh	doi:10.7488/ds/2265	http://dx.doi.org/10.7488/ds/2265	Coronaviridae
Peer-reviewed publications relating to Filoviridae	Host range	Filoviridae_Host range	Woolhouse and Brierley RNA virus database.xlsx	University of Edinburgh	doi:10.7488/ds/2265	http://dx.doi.org/10.7488/ds/2265	Filoviridae
Peer-reviewed publications relating to Flaviviridae	Host range	Flaviviridae_Host range	Woolhouse and Brierley RNA virus database.xlsx	University of Edinburgh	doi:10.7488/ds/2265	http://dx.doi.org/10.7488/ds/2265	Flaviviridae
Peer-reviewed publications relating to Hantaviridae	Host range	Hantaviridae_Host range	Woolhouse and Brierley RNA virus database.xlsx	University of Edinburgh	doi:10.7488/ds/2265	http://dx.doi.org/10.7488/ds/2265	Hantaviridae
Peer-reviewed publications relating to Hepeviridae	Host range	Hepeviridae_Host range	Woolhouse and Brierley RNA virus database.xlsx	University of Edinburgh	doi:10.7488/ds/2265	http://dx.doi.org/10.7488/ds/2265	Hepeviridae
Peer-reviewed publications relating to Nairoviridae	Host range	Nairoviridae_Host range	Woolhouse and Brierley RNA virus database.xlsx	University of Edinburgh	doi:10.7488/ds/2265	http://dx.doi.org/10.7488/ds/2265	Nairoviridae
Peer-reviewed publications relating to Orthomyxoviridae	Host range	Orthomyxoviridae_Host range	Woolhouse and Brierley RNA virus database.xlsx	University of Edinburgh	doi:10.7488/ds/2265	http://dx.doi.org/10.7488/ds/2265	Orthomyxoviridae
Peer-reviewed publications relating to Paramyxoviridae	Host range	Paramyxoviridae_Host range	Woolhouse and Brierley RNA virus database.xlsx	University of Edinburgh	doi:10.7488/ds/2265	http://dx.doi.org/10.7488/ds/2265	Paramyxoviridae
Peer-reviewed publications relating to Peribunyaviridae	Host range	Peribunyaviridae_Host range	Woolhouse and Brierley RNA virus database.xlsx	University of Edinburgh	doi:10.7488/ds/2265	http://dx.doi.org/10.7488/ds/2265	Peribunyaviridae
Peer-reviewed publications relating to Phenuviridae	Host range	Phenuviridae_Host range	Woolhouse and Brierley RNA virus database.xlsx	University of Edinburgh	doi:10.7488/ds/2265	http://dx.doi.org/10.7488/ds/2265	Phenuviridae
Peer-reviewed publications relating to Picobirnaviridae	Host range	Picobirnaviridae_Host range	Woolhouse and Brierley RNA virus database.xlsx	University of Edinburgh	doi:10.7488/ds/2265	http://dx.doi.org/10.7488/ds/2265	Picobirnaviridae
Peer-reviewed publications relating to Picornaviridae	Host range	Picornaviridae_Host range	Woolhouse and Brierley RNA virus database.xlsx	University of Edinburgh	doi:10.7488/ds/2265	http://dx.doi.org/10.7488/ds/2265	Picornaviridae
Peer-reviewed publications relating to Pneumoviridae	Host range	Pneumoviridae_Host range	Woolhouse and Brierley RNA virus database.xlsx	University of Edinburgh	doi:10.7488/ds/2265	http://dx.doi.org/10.7488/ds/2265	Pneumoviridae
Peer-reviewed publications relating to Reoviridae	Host range	Reoviridae_Host range	Woolhouse and Brierley RNA virus database.xlsx	University of Edinburgh	doi:10.7488/ds/2265	http://dx.doi.org/10.7488/ds/2265	Reoviridae
Peer-reviewed publications relating to Retroviridae	Host range	Retroviridae_Host range	Woolhouse and Brierley RNA virus database.xlsx	University of Edinburgh	doi:10.7488/ds/2265	http://dx.doi.org/10.7488/ds/2265	Retroviridae
Peer-reviewed publications relating to Rhabdoviridae	Host range	Rhabdoviridae_Host range	Woolhouse and Brierley RNA virus database.xlsx	University of Edinburgh	doi:10.7488/ds/2265	http://dx.doi.org/10.7488/ds/2265	Rhabdoviridae
Peer-reviewed publications relating to Togaviridae	Host range	Togaviridae_Host range	Woolhouse and Brierley RNA virus database.xlsx	University of Edinburgh	doi:10.7488/ds/2265	http://dx.doi.org/10.7488/ds/2265	Togaviridae
Peer-reviewed publications relating to Viruses	Host range	Viruses_Host range	Woolhouse and Brierley RNA virus database.xlsx	University of Edinburgh	doi:10.7488/ds/2265	http://dx.doi.org/10.7488/ds/2265	unassigned
Peer-reviewed publications relating to Arenaviridae	Transmission route	Arenaviridae_Transmission route	Woolhouse and Brierley RNA virus database.xlsx	University of Edinburgh	doi:10.7488/ds/2265	http://dx.doi.org/10.7488/ds/2265	Arenaviridae
Peer-reviewed publications relating to Astroviridae	Transmission route	Astroviridae_Transmission route	Woolhouse and Brierley RNA virus database.xlsx	University of Edinburgh	doi:10.7488/ds/2265	http://dx.doi.org/10.7488/ds/2265	Astroviridae
Peer-reviewed publications relating to Bornaviridae	Transmission route	Bornaviridae_Transmission route	Woolhouse and Brierley RNA virus database.xlsx	University of Edinburgh	doi:10.7488/ds/2265	http://dx.doi.org/10.7488/ds/2265	Bornaviridae
Peer-reviewed publications relating to Caliciviridae	Transmission route	Caliciviridae_Transmission route	Woolhouse and Brierley RNA virus database.xlsx	University of Edinburgh	doi:10.7488/ds/2265	http://dx.doi.org/10.7488/ds/2265	Caliciviridae
Peer-reviewed publications relating to Coronaviridae	Transmission route	Coronaviridae_Transmission route	Woolhouse and Brierley RNA virus database.xlsx	University of Edinburgh	doi:10.7488/ds/2265	http://dx.doi.org/10.7488/ds/2265	Coronaviridae
Peer-reviewed publications relating to Filoviridae	Transmission route	Filoviridae_Transmission route	Woolhouse and Brierley RNA virus database.xlsx	University of Edinburgh	doi:10.7488/ds/2265	http://dx.doi.org/10.7488/ds/2265	Filoviridae
Peer-reviewed publications relating to Flaviviridae	Transmission route	Flaviviridae_Transmission route	Woolhouse and Brierley RNA virus database.xlsx	University of Edinburgh	doi:10.7488/ds/2265	http://dx.doi.org/10.7488/ds/2265	Flaviviridae
Peer-reviewed publications relating to Hantaviridae	Transmission route	Hantaviridae_Transmission route	Woolhouse and Brierley RNA virus database.xlsx	University of Edinburgh	doi:10.7488/ds/2265	http://dx.doi.org/10.7488/ds/2265	Hantaviridae
Peer-reviewed publications relating to Hepeviridae	Transmission route	Hepeviridae_Transmission route	Woolhouse and Brierley RNA virus database.xlsx	University of Edinburgh	doi:10.7488/ds/2265	http://dx.doi.org/10.7488/ds/2265	Hepeviridae
Peer-reviewed publications relating to Nairoviridae	Transmission route	Nairoviridae_Transmission route	Woolhouse and Brierley RNA virus database.xlsx	University of Edinburgh	doi:10.7488/ds/2265	http://dx.doi.org/10.7488/ds/2265	Nairoviridae
Peer-reviewed publications relating to Orthomyxoviridae	Transmission route	Orthomyxoviridae_Transmission route	Woolhouse and Brierley RNA virus database.xlsx	University of Edinburgh	doi:10.7488/ds/2265	http://dx.doi.org/10.7488/ds/2265	Orthomyxoviridae
Peer-reviewed publications relating to Paramyxoviridae	Transmission route	Paramyxoviridae_Transmission route	Woolhouse and Brierley RNA virus database.xlsx	University of Edinburgh	doi:10.7488/ds/2265	http://dx.doi.org/10.7488/ds/2265	Paramyxoviridae
Peer-reviewed publications relating to Peribunyaviridae	Transmission route	Peribunyaviridae_Transmission route	Woolhouse and Brierley RNA virus database.xlsx	University of Edinburgh	doi:10.7488/ds/2265	http://dx.doi.org/10.7488/ds/2265	Peribunyaviridae
Peer-reviewed publications relating to Phenuviridae	Transmission route	Phenuviridae_Transmission route	Woolhouse and Brierley RNA virus database.xlsx	University of Edinburgh	doi:10.7488/ds/2265	http://dx.doi.org/10.7488/ds/2265	Phenuviridae
Peer-reviewed publications relating to Picobirnaviridae	Transmission route	Picobirnaviridae_Transmission route	Woolhouse and Brierley RNA virus database.xlsx	University of Edinburgh	doi:10.7488/ds/2265	http://dx.doi.org/10.7488/ds/2265	Picobirnaviridae
Peer-reviewed publications relating to Picornaviridae	Transmission route	Picornaviridae_Transmission route	Woolhouse and Brierley RNA virus database.xlsx	University of Edinburgh	doi:10.7488/ds/2265	http://dx.doi.org/10.7488/ds/2265	Picornaviridae
Peer-reviewed publications relating to Pneumoviridae	Transmission route	Pneumoviridae_Transmission route	Woolhouse and Brierley RNA virus database.xlsx	University of Edinburgh	doi:10.7488/ds/2265	http://dx.doi.org/10.7488/ds/2265	Pneumoviridae
Peer-reviewed publications relating to Reoviridae	Transmission route	Reoviridae_Transmission route	Woolhouse and Brierley RNA virus database.xlsx	University of Edinburgh	doi:10.7488/ds/2265	http://dx.doi.org/10.7488/ds/2265	Reoviridae
Peer-reviewed publications relating to Retroviridae	Transmission route	Retroviridae_Transmission route	Woolhouse and Brierley RNA virus database.xlsx	University of Edinburgh	doi:10.7488/ds/2265	http://dx.doi.org/10.7488/ds/2265	Retroviridae
Peer-reviewed publications relating to Rhabdoviridae	Transmission route	Rhabdoviridae_Transmission route	Woolhouse and Brierley RNA virus database.xlsx	University of Edinburgh	doi:10.7488/ds/2265	http://dx.doi.org/10.7488/ds/2265	Rhabdoviridae
Peer-reviewed publications relating to Togaviridae	Transmission route	Togaviridae_Transmission route	Woolhouse and Brierley RNA virus database.xlsx	University of Edinburgh	doi:10.7488/ds/2265	http://dx.doi.org/10.7488/ds/2265	Togaviridae
Peer-reviewed publications relating to Viruses	Transmission route	Viruses_Transmission route	Woolhouse and Brierley RNA virus database.xlsx	University of Edinburgh	doi:10.7488/ds/2265	http://dx.doi.org/10.7488/ds/2265	unassigned
